# Supplementary material for: A photometric stereo-based 3D imaging system using computer vision and deep learning for tracking plant growth
Source: Gigascience. 2019 May 25;8(5):giz056. doi: 10.1093/gigascience/giz056 (PMC6534809; doi:10.1093/gigascience/giz056)
Supplement: giz056_Supplemental_Files [file giz056_supplemental_files.zip]

Archive with 12 entries (12 files):
- Supplementary Data S1.stl
- Supplementary Data S2.mp4
- Supplementary Data S3A.mp4
- Supplementary Data S3B.mp4
- Supplementary Data S4.mp4
- Supplementary Data S5A - Leaf 1.mp4
- Supplementary Data S5B - Leaf 2.mp4
- Supplementary Data S5C - Leaf 3.mp4
- Supplementary Data S5D - Leaf 4.mp4
- Supplementary Data S6 - PS-Plant setup.mp4
- Supplementary Info S1-S5, Fig S1-S4 190415.docx
- Supplementary Information S6 - PS-Plant protocol 190415.docx
